# Supplementary material for: The impact of ultrasound-based antenatal screening strategies to detect vasa praevia in the United Kingdom: An exploratory study using decision analytic modelling methods
Source: PLoS One. 2022 Dec 20;17(12):e0279229. doi: 10.1371/journal.pone.0279229 (PMC9767376; doi:10.1371/journal.pone.0279229)
Supplement: S4 File — (XLSX) [file pone.0279229.s007.xlsx]

## Sheet: Settings
					Model Settings
					User Inputs
							Unclear diagnosis from TVS for VP:	0.001
							Incidental diagnosis of VP (non-tested population):	0.001
							Incidental diagnosis of VP (LLP pregnancies during No Screening):	0.06
					Scenarios
							TAS for VP at 32 weeks?	Yes
					Alternative Input Scenarios
										Base case value	Reference	Alternative value	Reference	Increased VP test accuracy	Reference
							Prevalence of IVF:	Base case		0.0163727	Ebbing 2013	0.0288557	Ismail 2017
							Prevalence of LLP:	Base case		0.1	Expert Opinion (Model Workshop)	0.15	Mid-Essex Hospital Services 2017
							Incidence of VCI (general population):	Base case		0.0152371	Ebbing 2013	0.00526973	Esakoff 2012
							Incidence of VCI (IVF pregnanacies):	Base case		0.03654	Ebbing 2013	0.203822	Yanaihara 2018
							Incidence of VCI (LLP pregnancies):	Base case		0.0277778	Suzuki 2015	0.0561983	Ebbing 2013
							Incidence of VP (general population):	Base case		0.0003	UK NSC 2017	0.0006	Ruiter 2016
							Incidence of VP (IVF pregnancies):	Base case		0.00341006	Schachter 2002	0.00480769	Baulies 2007
							Incidence of VP (LLP pregnancies):	Base case		0.00518807	Rosenberg 2011	0.0119048	Baulies 2007
							Sensitivity of TAS for VCI:	Base case		0.991587	Sepulveda 2003	0.625	Hasegawa 2006
							Sensitivity of TAS for BL/S placenta:	Base case		0.75	Cipriano 2010	0.65	Cipriano 2010
							Sensitivity of TAS for VP:	Base case		0.866667	Catanzarite 2001	0.7	Kanda 2011	0.98	Assumed slightly lower than TVS
							Sensitivity of TVS for VP:	Base case		0.965517	Bronsteen 2013	0.9	Kanda 2011	1	Ruiter 2015

## Sheet: Inputs
					Inputs
					Pregnancy cohort
					Input	Value	Reference
					Total number of pregnancies per year	862785	ONS 2016
					Risk group prevalence
					Input	Probability	Reference
					Prevalence of IVF (in the total population of pregnant women)	0.0163727	Ebbing 2013
					Prevalence of LLP (in the total population of pregnant women)	0.1	Expert Opinion (Model Workshop)
					Prevalence of LLP (in IVF pregnancies)	0.56	Expert Opinion / Romundstad 2006 (for odds ratio of LLP in IVF)
					Incidence
					Input	Probability	Reference
					Incidence of VCI (in the general population of pregnant women)	0.0152371	Ebbing 2013
					Incidence of VCI (in IVF pregnancies)	0.03654	Ebbing 2013
					Incidence of VCI (in LLP pregnancies)	0.0277778	Suzuki 2015
					Incidence of VP (in the general population of pregnant women)	0.0003	UK NSC 2017
					Incidence of VP (in IVF pregnancies)	0.00341006	Schachter 2002
					Incidence of VP (in LLP pregnancies)	0.00518807	Rosenberg 2011
					Incidence of VCI (in VP pregnancies)	0.8	UK NSC 2017
					Incidence of BL/S placenta (in VP pregnancies)	0.2	Assumed to be all remaining cases of VP (without VCI)
					Incidence of BL/S placenta (in the general population)	0.0307692	Manikanta Reddy 2013
					Diagnostics
					Input	Probability	Reference
					TAS for LLP (sensitivity)	0.99	Cipriano 2010
					TAS for LLP (specificity)	0.995	Cipriano 2010
					TAS for VCI (sensitivity)	0.991587	Sepulveda 2003
					TAS for BL/S placenta (sensitivity)	0.75	Cipriano 2010
					TAS for BL/S placenta (specificity)	0.995	Cipriano 2010
					Referral to TAS for VP (no VCI)	0.0279231	Calculated
					TAS for VP (sensitivity)	0.866667	Catanzarite 2001
					TAS for VP (specificity)	0.98	Assumed
					TVS for VP (sensitivity)	0.965517	Bronsteen 2013
					TVS for VP (specificity)	0.999	Catanzarite 2001
					Unclear diagnosis from TVS for VP	0.001	Assumed
					Incidental diagnosis of VP (non-tested population)	0.001	Assumed
					Proportion of screening opt-outs (general population)	0.0001	Expert Opinion (Model Scoping Workshop)
					Proportion of screening opt-outs (in IVF pregnancies)	0.0001	Assumed to be the same as general population
					Proportion of screening opt-outs (in LLP pregnancies)	0.0001	Assumed to be the same as general population
					Delivery outcomes
					Input	Probability	Reference
					Planned C-section (general)	0.12	NHS Maternity Statistics 2016-2017
					Planned C-section (IVF)	0.12	Assumed
					Planned C-section (LLP)	0.12	Assumed
					Planned C-section (VP diagnosed)	1	RCOG 2018
					Emergency C-section (general)	0.155	NHS Maternity Statistics 2016-2017
					Emergency C-section (IVF)	0.155	Assumed
					Emergency C-section (LLP)	0.155	Assumed
					Emergency C-section (VP - overall)	0.519	Oyelese 2004
					Emergency C-section (VP - diagnosed)	0.23	Meta analysis
					Emergency C-section (VP - undiagnosed)	0.68	Meta analysis
					Emergency C-section (VCI)	0.14	Meta analysis
					Perinatal mortality
					Input	Probability	Reference
					Planned C-section (general)	0.011	Cipriano 2010
					Planned C-section (IVF)	0.011	Assumed
					Planned C-section (LLP)	0.011	Assumed
					Planned C-section (VP - diagnosed)	0.03	Meta analysis
					Planned C-section (VCI)	0.02	Meta analysis
					Emergency C-section (general)	0.032	Cipriano 2010
					Emergency C-section (IVF)	0.032	Assumed
					Emergency C-section (LLP)	0.032	Assumed
					Emergency C-section (VP - diagnosed)	0.03	Meta analysis
					Emergency C-section (VP - undiagnosed)	0.54	Oyelese 2004
					Emergency C-section (VCI)	0.02	Meta analysis
					Vaginal delivery (general)	0.007	Ebbing 2013
					Vaginal delivery (IVF)	0.007	Assumed
					Vaginal delivery (LLP)	0.007	Assumed
					Vaginal delivery (VP - undiagnosed)	0.692	Oyelese 2004
					Vaginal delivery (VCI)	0.02	Meta analysis

## Sheet: Population
					Calculations - Population
					Entire model population							VCI-based screening				LLP-based testing
					Overall population							Tested group	862785			Tested group	86278.5
					862785							VCI	VP	559.921		VCI	VP	358.095
													No VP	13800.8			No VP	2038.53
					Risk groups	Pregnancies	VP	VP (with VCI)	VP (without VCI)			No VCI	VP	139.98		No VCI	VP	89.5237
					LLP	78367.9	406.578	325.262	81.3156				No VP	848284			No VP	83792.4
					IVF	6215.48	21.1952	16.9561	4.23903
					LLP in IVF	7910.61	41.0408	32.8326	8.20816			Non-tested group	0			Non-tested group	776506
					None	770291	231.087	184.87	46.2175			VCI	VP	0		VCI	VP	201.826
							699.901						No VP	0			No VP	11762.3
							VCI	VCI (without VP)				No VCI	VP	0		No VCI	VP	50.4565
							2176.89	1851.62					No VP	0			No VP	764492
							227.114	210.157
							219.739	186.907						699.901				699.901
							11737	11552.1						14360.7				14360.7
							14360.7					No screening				IVF-based testing			LLP/IVF-based testing
							Normal pregnancies
							76109.7					Tested group	0			Tested group	14126.1		Tested group	92494	LLP	IVF	LLP/IVF
							5984.13					VCI	VP	0		VCI	VP	49.7888	VCI	VP	325.262	16.9561	32.8326
							7682.67						No VP	0			No VP	397.064		No VP	1851.62	210.157	186.907
							758508					No VCI	VP	0		No VCI	VP	12.4472	No VCI	VP	81.3156	4.23903	8.20816
													No VP	0	VP in LLP (for incidental detection)		No VP	13666.8		No VP	76109.7	5984.13	7682.67
												Non-tested group	862785			Non-tested group	848659		Non-tested group	770291
												VCI	VP	559.921	358.095	VCI	VP	510.132	VCI	VP	184.87
													No VP	13800.8			No VP	13403.8		No VP	11552.1
												No VCI	VP	139.98	89.5237	No VCI	VP	127.533	No VCI	VP	46.2175
													No VP	848284			No VP	834617		No VP	758508
														699.901				699.901					699.901
														14360.7				14360.7					14360.7

## Sheet: No Screening
					Calculations - No Screening
					Total cohort
					862785
					Tested group	Non-tested group
					0	862785
					Screening Results
									Referred to TAS for VCI/BLSP (20 wks)	Screening opt-outs	Referred to TAS for VP (32 wks)	Not referred (20 wks)	Referred to TVS (32 wks)	Not referred (32 wks)		VP diagnosed by TVS	No VP diagnosis	Unclear Diagnosis
					Tested group
					VCI	VP	0		0	0	0	0	0	0		0	0	0
						No VP	0		0	0	0	0	0	0		0	0	0
					No VCI	VP	0		0	0	0	0	0	0		0	0	0
						No VP	0		0	0	0	0	0	0		0	0	0
					Non-tested group (incl. opt-outs)
					VCI	VP	559.921						21.4857			21.3047	538.616
						No VP	13800.8									0	13800.8
					No VCI	VP	139.98						5.37142			5.32618	134.654
						No VP	848284									0	848284
					Delivery Results						Planned C-section		Vaginal delivery
											As planned	Emergency C-section	As planned	Emergency C-section
					Tested group
					VCI	VP	Referred to TVS	VP diagnosed	0		0	0	0	0
								VP not diagnosed	0		0	0	0	0
							Not referred to TVS		0		0	0	0	0
						No VP	Referred to TVS	VP diagnosed	0		0	0	0	0
								VP not diagnosed	0		0	0	0	0
							Not referred to TVS		0		0	0	0	0
					No VCI	VP	Referred to TVS	VP diagnosed	0		0	0	0	0
								VP not diagnosed	0		0	0	0	0
							Not referred to TVS		0		0	0	0	0
						No VP	Referred to TVS	VP diagnosed	0		0	0	0	0
								VP not diagnosed	0		0	0	0	0
							Not referred to TVS		0		0	0	0	0
					Non-tested group (incl. opt-outs)
					VCI	VP		VP diagnosed	21.3047		16.4046	4.90009	0	0
								VP not diagnosed	538.616		20.6829	43.9511	151.674	322.308
						No VP		VP diagnosed	0		0	0	0	0
								VP not diagnosed	13800.8		1424.24	231.854	10444.5	1700.26
					No VCI	VP		VP diagnosed	5.32618		4.10116	1.22502	0	0
								VP not diagnosed	134.654		5.17072	10.9878	37.9186	80.577
						No VP		VP diagnosed	0		0	0	0	0
								VP not diagnosed	848284		86016	15778.1	630784	115706
					Survival and other outcomes						Survival
											Perinatal death	Baby survives
					Tested group
					VCI	VP	Referred to TVS	VP diagnosed	C-section (as planned)	0	0	0
									Emergency C-section	0	0	0
									Vaginal (as planned)	0	0	0
									Emergency C-section	0	0	0
								VP not diagnosed	C-section (as planned)	0	0	0
									Emergency C-section	0	0	0
									Vaginal (as planned)	0	0	0
									Emergency C-section	0	0	0
							Not referred to TVS		C-section (as planned)	0	0	0
									Emergency C-section	0	0	0
									Vaginal (as planned)	0	0	0
									Emergency C-section	0	0	0
						No VP	Referred to TVS	VP diagnosed	C-section (as planned)	0	0	0
									Emergency C-section	0	0	0
									Vaginal (as planned)	0	0	0
									Emergency C-section	0	0	0
								VP not diagnosed	C-section (as planned)	0	0	0
									Emergency C-section	0	0	0
									Vaginal (as planned)	0	0	0
									Emergency C-section	0	0	0
							Not referred to TVS		C-section (as planned)	0	0	0
									Emergency C-section	0	0	0
									Vaginal (as planned)	0	0	0
									Emergency C-section	0	0	0
					No VCI	VP	Referred to TVS	VP diagnosed	C-section (as planned)	0	0	0
									Emergency C-section	0	0	0
									Vaginal (as planned)	0	0	0
									Emergency C-section	0	0	0
								VP not diagnosed	C-section (as planned)	0	0	0
									Emergency C-section	0	0	0
									Vaginal (as planned)	0	0	0
									Emergency C-section	0	0	0
							Not referred to TVS		C-section (as planned)	0	0	0
									Emergency C-section	0	0	0
									Vaginal (as planned)	0	0	0
									Emergency C-section	0	0	0
						No VP	Referred to TVS	VP diagnosed	C-section (as planned)	0	0	0
									Emergency C-section	0	0	0
									Vaginal (as planned)	0	0	0
									Emergency C-section	0	0	0
								VP not diagnosed	C-section (as planned)	0	0	0
									Emergency C-section	0	0	0
									Vaginal (as planned)	0	0	0
									Emergency C-section	0	0	0
							Not referred to TVS		C-section (as planned)	0	0	0
									Emergency C-section	0	0	0
									Vaginal (as planned)	0	0	0
									Emergency C-section	0	0	0
												0
					Non-tested group (incl. opt-outs)							0
					VCI	VP		VP diagnosed	C-section (as planned)	16.4046	0.492139	15.9125
									Emergency C-section	4.90009	0.147003	4.75309
									Vaginal (as planned)	0	0	0
									Emergency C-section	0	0	0
								VP not diagnosed	C-section (as planned)	20.6829	0.620486	20.0624
									Emergency C-section	43.9511	23.7336	20.2175
									Vaginal (as planned)	151.674	104.959	46.7157
									Emergency C-section	322.308	174.046	148.262
						No VP		VP diagnosed	C-section (as planned)	0	0	0
									Emergency C-section	0	0	0
									Vaginal (as planned)	0	0	0
									Emergency C-section	0	0	0
								VP not diagnosed	C-section (as planned)	1424.24	28.4849	1395.76
									Emergency C-section	231.854	4.63708	227.217
									Vaginal (as planned)	10444.5	208.889	10235.6
									Emergency C-section	1700.26	34.0052	1666.26
					No VCI	VP		VP diagnosed	C-section (as planned)	4.10116	0.123035	3.97813
									Emergency C-section	1.22502	0.0367507	1.18827
									Vaginal (as planned)	0	0	0
									Emergency C-section	0	0	0
								VP not diagnosed	C-section (as planned)	5.17072	0.155121	5.01559
									Emergency C-section	10.9878	5.9334	5.05437
									Vaginal (as planned)	37.9186	26.2397	11.6789
									Emergency C-section	80.577	43.5116	37.0654
						No VP		VP diagnosed	C-section (as planned)	0	0	0
									Emergency C-section	0	0	0
									Vaginal (as planned)	0	0	0
									Emergency C-section	0	0	0
								VP not diagnosed	C-section (as planned)	86016	946.176	85069.8
									Emergency C-section	15778.1	504.899	15273.2
									Vaginal (as planned)	630784	4415.49	626369
									Emergency C-section	115706	3702.59	112003

## Sheet: IVF-based
					Calculations - IVF-based Testing
					Total cohort
					862785
					Tested group	Non-tested group
					14126.1	848659
					Screening Results
									Referred to TAS for VCI/BLSP (20 wks)	Screening opt-outs	Referred to TAS for VP (32 wks)	Not referred (20 wks)	Referred to TVS (32 wks)	Not referred (32 wks)		VP diagnosed by TVS	No VP diagnosis	Unclear Diagnosis
					Tested group
					VCI	VP	49.7888		49.7838	0.00497888	49.3649	0.418854	42.7829	6.58199		41.3077	1.47527	0.0427829
						No VP	397.064		397.024	0.0397064	393.684	3.34035	7.87368	385.81		0.00787368	7.86581	0.00787368
					No VCI	VP	12.4472		12.4459	0.00124472	9.33446	3.11149	8.08987	1.24459		7.8109	0.278961	0.00808987
						No VP	13666.8		13665.4	1.36668	381.581	13283.8	7.63162	373.949		0.00763162	7.62398	0.00763162
					Non-tested group (incl. opt-outs)
					VCI	VP	510.137									0.510137	509.627
						No VP	13403.8									0	13403.8
					No VCI	VP	127.534									0.127534	127.407
						No VP	834619									0	834619
					Delivery Results						Planned C-section		Vaginal delivery
											As planned	Emergency C-section	As planned	Emergency C-section
					Tested group
					VCI	VP	Referred to TVS	VP diagnosed	41.3077		31.8069	9.50076	0	0
								VP not diagnosed	1.47527		0.0566505	0.120382	0.415437	0.882804
							Not referred to TVS		7.00085		0.268832	0.571269	1.97144	4.18931
						No VP	Referred to TVS	VP diagnosed	0.00787368		0.00677136	0.00110232	0	0
								VP not diagnosed	7.86581		0.811751	0.132146	5.95284	0.969067
							Not referred to TVS		389.151		40.1603	6.53773	294.509	47.9434
					No VCI	VP	Referred to TVS	VP diagnosed	7.8109		6.0144	1.79651	0	0
								VP not diagnosed	0.278961		0.0107121	0.0227632	0.0785554	0.16693
							Not referred to TVS		4.35608		0.167274	0.355456	1.22667	2.60668
						No VP	Referred to TVS	VP diagnosed	0.00763162		0.00644872	0.0011829	0	0
								VP not diagnosed	7.62398		0.773072	0.141806	5.66919	1.03991
							Not referred to TVS		13657.8		1384.9	254.035	10155.9	1862.92
					Non-tested group (incl. opt-outs)
					VCI	VP		VP diagnosed	0.510137		0.392806	0.117332	0	0
								VP not diagnosed	509.627		19.5697	41.5856	143.511	304.961
						No VP		VP diagnosed	0		0	0	0	0
								VP not diagnosed	13403.8		1383.27	225.184	10144	1651.35
					No VCI	VP		VP diagnosed	0.127534		0.0982014	0.0293329	0	0
								VP not diagnosed	127.407		4.89242	10.3964	35.8777	76.2402
						No VP		VP diagnosed	0		0	0	0	0
								VP not diagnosed	834619		84630.4	15523.9	620623	113842
					Survival and other outcomes						Survival
											Perinatal death	Baby survives
					Tested group
					VCI	VP	Referred to TVS	VP diagnosed	C-section (as planned)	31.8069	0.954207	30.8527
									Emergency C-section	9.50076	0.285023	9.21574
									Vaginal (as planned)	0	0	0
									Emergency C-section	0	0	0
								VP not diagnosed	C-section (as planned)	0.0566505	0.00169952	0.054951
									Emergency C-section	0.120382	0.0650065	0.0553759
									Vaginal (as planned)	0.415437	0.287482	0.127955
									Emergency C-section	0.882804	0.476714	0.40609
							Not referred to TVS		C-section (as planned)	0.268832	0.00806497	0.260767
									Emergency C-section	0.571269	0.308485	0.262784
									Vaginal (as planned)	1.97144	1.36424	0.607203
									Emergency C-section	4.18931	2.26223	1.92708
						No VP	Referred to TVS	VP diagnosed	C-section (as planned)	0.00677136	0.000135427	0.00663594
									Emergency C-section	0.00110232	2.20463e-05	0.00108027
									Vaginal (as planned)	0	0	0
									Emergency C-section	0	0	0
								VP not diagnosed	C-section (as planned)	0.811751	0.016235	0.795516
									Emergency C-section	0.132146	0.00264291	0.129503
									Vaginal (as planned)	5.95284	0.119057	5.83378
									Emergency C-section	0.969067	0.0193813	0.949686
							Not referred to TVS		C-section (as planned)	40.1603	0.803207	39.3571
									Emergency C-section	6.53773	0.130755	6.40698
									Vaginal (as planned)	294.509	5.89018	288.619
									Emergency C-section	47.9434	0.958867	46.9845
					No VCI	VP	Referred to TVS	VP diagnosed	C-section (as planned)	6.0144	0.180432	5.83396
									Emergency C-section	1.79651	0.0538952	1.74261
									Vaginal (as planned)	0	0	0
									Emergency C-section	0	0	0
								VP not diagnosed	C-section (as planned)	0.0107121	0.000321363	0.0103907
									Emergency C-section	0.0227632	0.0122921	0.0104711
									Vaginal (as planned)	0.0785554	0.0543603	0.0241951
									Emergency C-section	0.16693	0.0901423	0.0767879
							Not referred to TVS		C-section (as planned)	0.167274	0.00501821	0.162255
									Emergency C-section	0.355456	0.191946	0.16351
									Vaginal (as planned)	1.22667	0.848857	0.377815
									Emergency C-section	2.60668	1.40761	1.19907
						No VP	Referred to TVS	VP diagnosed	C-section (as planned)	0.00644872	7.09359e-05	0.00637778
									Emergency C-section	0.0011829	3.78528e-05	0.00114505
									Vaginal (as planned)	0	0	0
									Emergency C-section	0	0	0
								VP not diagnosed	C-section (as planned)	0.773072	0.00850379	0.764568
									Emergency C-section	0.141806	0.0045378	0.137268
									Vaginal (as planned)	5.66919	0.0396844	5.62951
									Emergency C-section	1.03991	0.0332772	1.00663
							Not referred to TVS		C-section (as planned)	1384.9	15.2339	1369.67
									Emergency C-section	254.035	8.12912	245.906
									Vaginal (as planned)	10155.9	71.0916	10084.8
									Emergency C-section	1862.92	59.6136	1803.31
												0
					Non-tested group (incl. opt-outs)							0
					VCI	VP		VP diagnosed	C-section (as planned)	0.392806	0.0117842	0.381021
									Emergency C-section	0.117332	0.00351995	0.113812
									Vaginal (as planned)	0	0	0
									Emergency C-section	0	0	0
								VP not diagnosed	C-section (as planned)	19.5697	0.58709	18.9826
									Emergency C-section	41.5856	22.4562	19.1294
									Vaginal (as planned)	143.511	99.3096	44.2014
									Emergency C-section	304.961	164.679	140.282
						No VP		VP diagnosed	C-section (as planned)	0	0	0
									Emergency C-section	0	0	0
									Vaginal (as planned)	0	0	0
									Emergency C-section	0	0	0
								VP not diagnosed	C-section (as planned)	1383.27	27.6654	1355.61
									Emergency C-section	225.184	4.50368	220.68
									Vaginal (as planned)	10144	202.88	9941.11
									Emergency C-section	1651.35	33.027	1618.32
					No VCI	VP		VP diagnosed	C-section (as planned)	0.0982014	0.00294604	0.0952554
									Emergency C-section	0.0293329	0.000879987	0.0284529
									Vaginal (as planned)	0	0	0
									Emergency C-section	0	0	0
								VP not diagnosed	C-section (as planned)	4.89242	0.146773	4.74565
									Emergency C-section	10.3964	5.61405	4.78234
									Vaginal (as planned)	35.8777	24.8274	11.0503
									Emergency C-section	76.2402	41.1697	35.0705
						No VP		VP diagnosed	C-section (as planned)	0	0	0
									Emergency C-section	0	0	0
									Vaginal (as planned)	0	0	0
									Emergency C-section	0	0	0
								VP not diagnosed	C-section (as planned)	84630.4	930.934	83699.4
									Emergency C-section	15523.9	496.765	15027.1
									Vaginal (as planned)	620623	4344.36	616278
									Emergency C-section	113842	3642.94	110199

## Sheet: LLP-based
					Calculations - LLP-based Testing
					Total cohort
					862785
					Tested group	Non-tested group
					86278.5	776506
					Screening Results
									Referred to TAS for LLP (20 wks)	Screening opt-outs	Referred to TAS for VP (32 wks)	Not referred (20 wks)	Referred to TVS (32 wks)	Not referred (32 wks)		VP diagnosed by TVS	No VP diagnosis	Unclear Diagnosis
					Tested group
					VCI	VP	358.095		358.059	0.0358095	354.479	3.58059	307.215	47.2638		296.621	10.5936	0.307215
						No VP	2038.53		2038.33	0.203853	2017.94	20.3833	40.3589	1977.58		0.0403589	40.3185	0.0403589
					No VCI	VP	89.5237		89.5148	0.00895237	88.6196	0.895148	76.8037	11.816		74.1553	2.6484	0.0768037
						No VP	83792.4		83784	8.37924	82946.1	837.84	1658.92	81287.2		1.65892	1657.26	1.65892
					Non-tested group (incl. opt-outs)
					VCI	VP	201.862									0.201862	201.66
						No VP	11762.5									0	11762.5
					No VCI	VP	50.4654									0.0504654	50.415
						No VP	764500									0	764500
					Delivery Results						Planned C-section		Vaginal delivery
											As planned	Emergency C-section	As planned	Emergency C-section
					Tested group
					VCI	VP	Referred to TVS	VP diagnosed	296.621		228.398	68.2229	0	0
								VP not diagnosed	10.5936		0.406795	0.864439	2.98316	6.33922
							Not referred to TVS		50.8444		1.95242	4.1489	14.3178	30.4253
						No VP	Referred to TVS	VP diagnosed	0.0403589		0.0347086	0.00565024	0	0
								VP not diagnosed	40.3185		4.16087	0.677351	30.513	4.96724
							Not referred to TVS		1997.97		206.19	33.5659	1512.06	246.15
					No VCI	VP	Referred to TVS	VP diagnosed	74.1553		57.0996	17.0557	0	0
								VP not diagnosed	2.6484		0.101699	0.21611	0.74579	1.5848
							Not referred to TVS		12.7111		0.488106	1.03723	3.57945	7.60632
						No VP	Referred to TVS	VP diagnosed	1.65892		1.40179	0.257133	0	0
								VP not diagnosed	1657.26		168.047	30.8251	1232.34	226.051
							Not referred to TVS		82125		8327.48	1527.53	61068.2	11201.9
					Non-tested group (incl. opt-outs)
					VCI	VP		VP diagnosed	0.201862		0.155434	0.0464282	0	0
								VP not diagnosed	201.66		7.74374	16.4554	56.7874	120.673
						No VP		VP diagnosed	0		0	0	0	0
								VP not diagnosed	11762.5		1213.89	197.61	8901.86	1449.14
					No VCI	VP		VP diagnosed	0.0504654		0.0388584	0.0116071	0	0
								VP not diagnosed	50.415		1.93594	4.11386	14.1969	30.1683
						No VP		VP diagnosed	0		0	0	0	0
								VP not diagnosed	764500		77520.3	14219.7	568482	104278
					Survival and other outcomes						Survival
											Perinatal death	Baby survives
					Tested group
					VCI	VP	Referred to TVS	VP diagnosed	C-section (as planned)	228.398	6.85195	221.546
									Emergency C-section	68.2229	2.04669	66.1762
									Vaginal (as planned)	0	0	0
									Emergency C-section	0	0	0
								VP not diagnosed	C-section (as planned)	0.406795	0.0122038	0.394591
									Emergency C-section	0.864439	0.466797	0.397642
									Vaginal (as planned)	2.98316	2.06435	0.918814
									Emergency C-section	6.33922	3.42318	2.91604
							Not referred to TVS		C-section (as planned)	1.95242	0.0585727	1.89385
									Emergency C-section	4.1489	2.24041	1.9085
									Vaginal (as planned)	14.3178	9.90791	4.40988
									Emergency C-section	30.4253	16.4297	13.9956
						No VP	Referred to TVS	VP diagnosed	C-section (as planned)	0.0347086	0.000694172	0.0340144
									Emergency C-section	0.00565024	0.000113005	0.00553724
									Vaginal (as planned)	0	0	0
									Emergency C-section	0	0	0
								VP not diagnosed	C-section (as planned)	4.16087	0.0832174	4.07765
									Emergency C-section	0.677351	0.013547	0.663804
									Vaginal (as planned)	30.513	0.610261	29.9028
									Emergency C-section	4.96724	0.0993448	4.86789
							Not referred to TVS		C-section (as planned)	206.19	4.1238	202.066
									Emergency C-section	33.5659	0.671317	32.8945
									Vaginal (as planned)	1512.06	30.2412	1481.82
									Emergency C-section	246.15	4.92299	241.227
					No VCI	VP	Referred to TVS	VP diagnosed	C-section (as planned)	57.0996	1.71299	55.3866
									Emergency C-section	17.0557	0.511671	16.544
									Vaginal (as planned)	0	0	0
									Emergency C-section	0	0	0
								VP not diagnosed	C-section (as planned)	0.101699	0.00305096	0.0986477
									Emergency C-section	0.21611	0.116699	0.0994105
									Vaginal (as planned)	0.74579	0.516087	0.229703
									Emergency C-section	1.5848	0.855794	0.72901
							Not referred to TVS		C-section (as planned)	0.488106	0.0146432	0.473463
									Emergency C-section	1.03723	0.560102	0.477124
									Vaginal (as planned)	3.57945	2.47698	1.10247
									Emergency C-section	7.60632	4.10741	3.49891
						No VP	Referred to TVS	VP diagnosed	C-section (as planned)	1.40179	0.0154197	1.38637
									Emergency C-section	0.257133	0.00822826	0.248905
									Vaginal (as planned)	0	0	0
									Emergency C-section	0	0	0
								VP not diagnosed	C-section (as planned)	168.047	1.84851	166.198
									Emergency C-section	30.8251	0.986403	29.8387
									Vaginal (as planned)	1232.34	8.62639	1223.71
									Emergency C-section	226.051	7.23362	218.817
							Not referred to TVS		C-section (as planned)	8327.48	91.6023	8235.88
									Emergency C-section	1527.53	48.8808	1478.65
									Vaginal (as planned)	61068.2	427.477	60640.7
									Emergency C-section	11201.9	358.459	10843.4
												0
					Non-tested group (incl. opt-outs)							0
					VCI	VP		VP diagnosed	C-section (as planned)	0.155434	0.00466301	0.150771
									Emergency C-section	0.0464282	0.00139285	0.0450354
									Vaginal (as planned)	0	0	0
									Emergency C-section	0	0	0
								VP not diagnosed	C-section (as planned)	7.74374	0.232312	7.51143
									Emergency C-section	16.4554	8.88594	7.56951
									Vaginal (as planned)	56.7874	39.2969	17.4905
									Emergency C-section	120.673	65.1636	55.5097
						No VP		VP diagnosed	C-section (as planned)	0	0	0
									Emergency C-section	0	0	0
									Vaginal (as planned)	0	0	0
									Emergency C-section	0	0	0
								VP not diagnosed	C-section (as planned)	1213.89	24.2778	1189.61
									Emergency C-section	197.61	3.9522	193.658
									Vaginal (as planned)	8901.86	178.037	8723.82
									Emergency C-section	1449.14	28.9828	1420.16
					No VCI	VP		VP diagnosed	C-section (as planned)	0.0388584	0.00116575	0.0376926
									Emergency C-section	0.0116071	0.000348212	0.0112588
									Vaginal (as planned)	0	0	0
									Emergency C-section	0	0	0
								VP not diagnosed	C-section (as planned)	1.93594	0.0580781	1.87786
									Emergency C-section	4.11386	2.22149	1.89238
									Vaginal (as planned)	14.1969	9.82423	4.37263
									Emergency C-section	30.1683	16.2909	13.8774
						No VP		VP diagnosed	C-section (as planned)	0	0	0
									Emergency C-section	0	0	0
									Vaginal (as planned)	0	0	0
									Emergency C-section	0	0	0
								VP not diagnosed	C-section (as planned)	77520.3	852.724	76667.6
									Emergency C-section	14219.7	455.031	13764.7
									Vaginal (as planned)	568482	3979.38	564503
									Emergency C-section	104278	3336.89	100941

## Sheet: VCI-based
					Calculations - VCI-based (Universal) Screening
					Total cohort
					862785
					Tested group	Non-tested group
					862785	0
					Screening Results
									Referred to TAS for VCI/BLSP (20 wks)	Screening opt-outs	Referred to TAS for VP (32 wks)	Not referred (20 wks)	Referred to TVS (32 wks)	Not referred (32 wks)		VP diagnosed by TVS	No VP diagnosis	Unclear Diagnosis
					Tested group
					VCI	VP	559.921		559.865	0.0559921	555.155	4.7104	481.134	74.0206		464.543	16.5908	0.481134
						No VP	13800.8		13799.4	1.38008	13683.3	116.101	273.667	13409.7		0.273667	273.393	0.273667
					No VCI	VP	139.98		139.966	0.013998	104.975	34.9916	90.9781	13.9966		87.8409	3.13717	0.0909781
						No VP	848284		848199	84.8284	23684.3	824515	473.687	23210.7		0.473687	473.213	0.473687
					Non-tested group (incl. opt-outs)
					VCI	VP	0.0559921									5.59921e-05	0.0559361
						No VP	1.38008									0	1.38008
					No VCI	VP	0.013998									1.3998e-05	0.013984
						No VP	84.8284									0	84.8284
					Delivery Results						Planned C-section		Vaginal delivery
											As planned	Emergency C-section	As planned	Emergency C-section
					Tested group
					VCI	VP	Referred to TVS	VP diagnosed	464.543		357.698	106.845	0	0
								VP not diagnosed	16.5908		0.637088	1.35381	4.67198	9.92795
							Not referred to TVS		78.731		3.02327	6.42445	22.1707	47.1126
						No VP	Referred to TVS	VP diagnosed	0.273667		0.235353	0.0383134	0	0
								VP not diagnosed	273.393		28.2142	4.59301	206.904	33.682
							Not referred to TVS		13525.8		1395.86	227.233	10236.3	1666.38
					No VCI	VP	Referred to TVS	VP diagnosed	87.8409		67.6375	20.2034	0	0
								VP not diagnosed	3.13717		0.120467	0.255993	0.883428	1.87729
							Not referred to TVS		48.9882		1.88115	3.99744	13.7951	29.3145
						No VP	Referred to TVS	VP diagnosed	0.473687		0.400265	0.0734214	0	0
								VP not diagnosed	473.213		47.9838	8.80176	351.881	64.5463
							Not referred to TVS		847726		85959.4	15767.7	630369	115630
					Non-tested group (incl. opt-outs)
					VCI	VP		VP diagnosed	5.59921e-05		4.31139e-05	1.28782e-05	0	0
								VP not diagnosed	0.0559361		0.00214795	0.00456439	0.0157516	0.0334722
						No VP		VP diagnosed	0		0	0	0	0
								VP not diagnosed	1.38008		0.142424	0.0231854	1.04445	0.170026
					No VCI	VP		VP diagnosed	1.3998e-05		1.07785e-05	3.21955e-06	0	0
								VP not diagnosed	0.013984		0.000536987	0.0011411	0.0039379	0.00836804
						No VP		VP diagnosed	0		0	0	0	0
								VP not diagnosed	84.8284		8.6016	1.57781	63.0784	11.5706
					Survival and other outcomes						Survival
											Perinatal death	Baby survives
					Tested group
					VCI	VP	Referred to TVS	VP diagnosed	C-section (as planned)	357.698	10.7309	346.967
									Emergency C-section	106.845	3.20535	103.64
									Vaginal (as planned)	0	0	0
									Emergency C-section	0	0	0
								VP not diagnosed	C-section (as planned)	0.637088	0.0191126	0.617975
									Emergency C-section	1.35381	0.731058	0.622753
									Vaginal (as planned)	4.67198	3.23301	1.43897
									Emergency C-section	9.92795	5.36109	4.56686
							Not referred to TVS		C-section (as planned)	3.02327	0.0906981	2.93257
									Emergency C-section	6.42445	3.4692	2.95525
									Vaginal (as planned)	22.1707	15.3421	6.82856
									Emergency C-section	47.1126	25.4408	21.6718
						No VP	Referred to TVS	VP diagnosed	C-section (as planned)	0.235353	0.00470707	0.230646
									Emergency C-section	0.0383134	0.000766267	0.0375471
									Vaginal (as planned)	0	0	0
									Emergency C-section	0	0	0
								VP not diagnosed	C-section (as planned)	28.2142	0.564284	27.6499
									Emergency C-section	4.59301	0.0918601	4.50115
									Vaginal (as planned)	206.904	4.13808	202.766
									Emergency C-section	33.682	0.673641	33.0084
							Not referred to TVS		C-section (as planned)	1395.86	27.9172	1367.94
									Emergency C-section	227.233	4.54466	222.688
									Vaginal (as planned)	10236.3	204.726	10031.6
									Emergency C-section	1666.38	33.3275	1633.05
					No VCI	VP	Referred to TVS	VP diagnosed	C-section (as planned)	67.6375	2.02912	65.6084
									Emergency C-section	20.2034	0.606102	19.5973
									Vaginal (as planned)	0	0	0
									Emergency C-section	0	0	0
								VP not diagnosed	C-section (as planned)	0.120467	0.00361402	0.116853
									Emergency C-section	0.255993	0.138236	0.117757
									Vaginal (as planned)	0.883428	0.611332	0.272096
									Emergency C-section	1.87729	1.01373	0.863551
							Not referred to TVS		C-section (as planned)	1.88115	0.0564344	1.82471
									Emergency C-section	3.99744	2.15862	1.83882
									Vaginal (as planned)	13.7951	9.54619	4.24888
									Emergency C-section	29.3145	15.8298	13.4847
						No VP	Referred to TVS	VP diagnosed	C-section (as planned)	0.400265	0.00440292	0.395862
									Emergency C-section	0.0734214	0.00234949	0.071072
									Vaginal (as planned)	0	0	0
									Emergency C-section	0	0	0
								VP not diagnosed	C-section (as planned)	47.9838	0.527822	47.456
									Emergency C-section	8.80176	0.281656	8.52011
									Vaginal (as planned)	351.881	2.46317	349.418
									Emergency C-section	64.5463	2.06548	62.4808
							Not referred to TVS		C-section (as planned)	85959.4	945.553	85013.8
									Emergency C-section	15767.7	504.566	15263.1
									Vaginal (as planned)	630369	4412.58	625956
									Emergency C-section	115630	3700.15	111930
												0
					Non-tested group (incl. opt-outs)							0
					VCI	VP		VP diagnosed	C-section (as planned)	4.31139e-05	1.29342e-06	4.18205e-05
									Emergency C-section	1.28782e-05	3.86345e-07	1.24918e-05
									Vaginal (as planned)	0	0	0
									Emergency C-section	0	0	0
								VP not diagnosed	C-section (as planned)	0.00214795	6.44384e-05	0.00208351
									Emergency C-section	0.00456439	0.00246477	0.00209962
									Vaginal (as planned)	0.0157516	0.0109001	0.00485149
									Emergency C-section	0.0334722	0.018075	0.0153972
						No VP		VP diagnosed	C-section (as planned)	0	0	0
									Emergency C-section	0	0	0
									Vaginal (as planned)	0	0	0
									Emergency C-section	0	0	0
								VP not diagnosed	C-section (as planned)	0.142424	0.00284849	0.139576
									Emergency C-section	0.0231854	0.000463708	0.0227217
									Vaginal (as planned)	1.04445	0.0208889	1.02356
									Emergency C-section	0.170026	0.00340052	0.166626
					No VCI	VP		VP diagnosed	C-section (as planned)	1.07785e-05	3.23354e-07	1.04551e-05
									Emergency C-section	3.21955e-06	9.65864e-08	3.12296e-06
									Vaginal (as planned)	0	0	0
									Emergency C-section	0	0	0
								VP not diagnosed	C-section (as planned)	0.000536987	1.61096e-05	0.000520877
									Emergency C-section	0.0011411	0.000616192	0.000524904
									Vaginal (as planned)	0.0039379	0.00272503	0.00121287
									Emergency C-section	0.00836804	0.00451874	0.0038493
						No VP		VP diagnosed	C-section (as planned)	0	0	0
									Emergency C-section	0	0	0
									Vaginal (as planned)	0	0	0
									Emergency C-section	0	0	0
								VP not diagnosed	C-section (as planned)	8.6016	0.0946176	8.50698
									Emergency C-section	1.57781	0.0504899	1.52732
									Vaginal (as planned)	63.0784	0.441549	62.6369
									Emergency C-section	11.5706	0.370259	11.2003

## Sheet: LLP+IVF-based
					Calculations - LLP/IVF-based Testing
					Total cohort
					862785
					Tested group	Non-tested group
					92494	770291
					Screening Results
									Referred to TAS (20 wks)	Screening opt-outs	Referred to TAS for VP (32 wks)	Not referred (20 wks)	Referred to TVS (32 wks)	Not referred (32 wks)		VP diagnosed by TVS	No VP diagnosis	Unclear Diagnosis
					Tested group
					VCI	VP	375.051		375.014	0.0375051	371.327	3.6861	321.817	49.5103		310.72	11.0971	0.321817
						No VP	2248.69		2248.46	0.224869	2226.53	21.9286	44.5307	2182		0.0445307	44.4861	0.0445307
					No VCI	VP	93.7628		93.7534	0.00937628	92.8319	0.921526	80.4543	12.3776		77.68	2.77429	0.0804543
						No VP	89776.5		89767.5	8.97765	88888.2	879.293	1777.76	87110.4		1.77776	1775.99	1.77776
					Non-tested group (incl. opt-outs)
					VCI	VP	184.907									0.184907	184.722
						No VP	11552.4									0	11552.4
					No VCI	VP	46.2268									0.0462268	46.1806
						No VP	758517									0	758517
					Delivery Results						Planned C-section		Vaginal delivery
											As planned	Emergency C-section	As planned	Emergency C-section
					Tested group
					VCI	VP	Referred to TVS	VP diagnosed	310.72		239.254	71.4656	0	0
								VP not diagnosed	11.0971		0.42613	0.905527	3.12496	6.64053
							Not referred to TVS		53.1964		2.04274	4.34083	14.9801	31.8327
						No VP	Referred to TVS	VP diagnosed	0.0445307		0.0382964	0.0062343	0	0
								VP not diagnosed	44.4861		4.59097	0.747367	33.6671	5.48069
							Not referred to TVS		2203.93		227.446	37.0261	1667.94	271.524
					No VCI	VP	Referred to TVS	VP diagnosed	77.68		59.8136	17.8664	0	0
								VP not diagnosed	2.77429		0.106533	0.226382	0.781239	1.66013
							Not referred to TVS		13.2991		0.510686	1.08521	3.74503	7.95819
						No VP	Referred to TVS	VP diagnosed	1.77776		1.50221	0.275553	0	0
								VP not diagnosed	1775.99		180.085	33.0333	1320.62	242.245
							Not referred to TVS		87989.7		8922.16	1636.61	65429.2	12001.8
					Non-tested group (incl. opt-outs)
					VCI	VP		VP diagnosed	0.184907		0.142379	0.0425287	0	0
								VP not diagnosed	184.722		7.09334	15.0734	52.0178	110.538
						No VP		VP diagnosed	0		0	0	0	0
								VP not diagnosed	11552.4		1192.2	194.08	8742.83	1423.25
					No VCI	VP		VP diagnosed	0.0462268		0.0355947	0.0106322	0	0
								VP not diagnosed	46.1806		1.77334	3.76834	13.0045	27.6345
						No VP		VP diagnosed	0		0	0	0	0
								VP not diagnosed	758517		76913.6	14108.4	564033	103462
					Survival and other outcomes						Survival
											Perinatal death	Baby survives
					Tested group
					VCI	VP	Referred to TVS	VP diagnosed	C-section (as planned)	239.254	7.17763	232.077
									Emergency C-section	71.4656	2.14397	69.3216
									Vaginal (as planned)	0	0	0
									Emergency C-section	0	0	0
								VP not diagnosed	C-section (as planned)	0.42613	0.0127839	0.413346
									Emergency C-section	0.905527	0.488984	0.416542
									Vaginal (as planned)	3.12496	2.16247	0.962486
									Emergency C-section	6.64053	3.58589	3.05464
							Not referred to TVS		C-section (as planned)	2.04274	0.0612823	1.98146
									Emergency C-section	4.34083	2.34405	1.99678
									Vaginal (as planned)	14.9801	10.3662	4.61388
									Emergency C-section	31.8327	17.1897	14.6431
						No VP	Referred to TVS	VP diagnosed	C-section (as planned)	0.0382964	0.000765928	0.0375305
									Emergency C-section	0.0062343	0.000124686	0.00610961
									Vaginal (as planned)	0	0	0
									Emergency C-section	0	0	0
								VP not diagnosed	C-section (as planned)	4.59097	0.0918194	4.49915
									Emergency C-section	0.747367	0.0149473	0.73242
									Vaginal (as planned)	33.6671	0.673342	32.9938
									Emergency C-section	5.48069	0.109614	5.37108
							Not referred to TVS		C-section (as planned)	227.446	4.54892	222.897
									Emergency C-section	37.0261	0.740521	36.2855
									Vaginal (as planned)	1667.94	33.3587	1634.58
									Emergency C-section	271.524	5.43049	266.094
					No VCI	VP	Referred to TVS	VP diagnosed	C-section (as planned)	59.8136	1.79441	58.0192
									Emergency C-section	17.8664	0.535992	17.3304
									Vaginal (as planned)	0	0	0
									Emergency C-section	0	0	0
								VP not diagnosed	C-section (as planned)	0.106533	0.00319598	0.103337
									Emergency C-section	0.226382	0.122246	0.104136
									Vaginal (as planned)	0.781239	0.540617	0.240622
									Emergency C-section	1.66013	0.896472	0.763661
							Not referred to TVS		C-section (as planned)	0.510686	0.0153206	0.495365
									Emergency C-section	1.08521	0.586012	0.499195
									Vaginal (as planned)	3.74503	2.59156	1.15347
									Emergency C-section	7.95819	4.29742	3.66077
						No VP	Referred to TVS	VP diagnosed	C-section (as planned)	1.50221	0.0165243	1.48569
									Emergency C-section	0.275553	0.00881771	0.266736
									Vaginal (as planned)	0	0	0
									Emergency C-section	0	0	0
								VP not diagnosed	C-section (as planned)	180.085	1.98094	178.104
									Emergency C-section	33.0333	1.05707	31.9763
									Vaginal (as planned)	1320.62	9.24436	1311.38
									Emergency C-section	242.245	7.75183	234.493
							Not referred to TVS		C-section (as planned)	8922.16	98.1438	8824.02
									Emergency C-section	1636.61	52.3715	1584.24
									Vaginal (as planned)	65429.2	458.004	64971.2
									Emergency C-section	12001.8	384.058	11617.7
												0
					Non-tested group (incl. opt-outs)							0
					VCI	VP		VP diagnosed	C-section (as planned)	0.142379	0.00427136	0.138107
									Emergency C-section	0.0425287	0.00127586	0.0412528
									Vaginal (as planned)	0	0	0
									Emergency C-section	0	0	0
								VP not diagnosed	C-section (as planned)	7.09334	0.2128	6.88054
									Emergency C-section	15.0734	8.13961	6.93374
									Vaginal (as planned)	52.0178	35.9963	16.0215
									Emergency C-section	110.538	59.6905	50.8474
						No VP		VP diagnosed	C-section (as planned)	0	0	0
									Emergency C-section	0	0	0
									Vaginal (as planned)	0	0	0
									Emergency C-section	0	0	0
								VP not diagnosed	C-section (as planned)	1192.2	23.8441	1168.36
									Emergency C-section	194.08	3.88159	190.198
									Vaginal (as planned)	8742.83	174.857	8567.97
									Emergency C-section	1423.25	28.465	1394.79
					No VCI	VP		VP diagnosed	C-section (as planned)	0.0355947	0.00106784	0.0345268
									Emergency C-section	0.0106322	0.000318965	0.0103132
									Vaginal (as planned)	0	0	0
									Emergency C-section	0	0	0
								VP not diagnosed	C-section (as planned)	1.77334	0.0532001	1.72014
									Emergency C-section	3.76834	2.0349	1.73344
									Vaginal (as planned)	13.0045	8.99909	4.00537
									Emergency C-section	27.6345	14.9226	12.7119
						No VP		VP diagnosed	C-section (as planned)	0	0	0
									Emergency C-section	0	0	0
									Vaginal (as planned)	0	0	0
									Emergency C-section	0	0	0
								VP not diagnosed	C-section (as planned)	76913.6	846.05	76067.6
									Emergency C-section	14108.4	451.469	13656.9
									Vaginal (as planned)	564033	3948.23	560085
									Emergency C-section	103462	3310.77	100151

## Sheet: Results
					Results
					Number of pregnancies
						Number of pregnancies	VCI pregnancies	VP pregnancies
					No Screening
					Tested population	0	0	0
					Non-tested population	862785	14360.7	699.901
						862785	14360.7	699.901
					IVF-based Testing
					Tested population	14126.1	446.853	62.236
					Non-tested population	848659	13913.9	637.665
						862785	14360.7	699.901
					LLP-based Testing
					Tested population	86278.5	2396.63	447.619
					Non-tested population	776506	11964.1	252.282
						862785	14360.7	699.901
					VCI-based Screening
					Tested population	862785	14360.7	699.901
					Non-tested population	0	0	0
						862785	14360.7	699.901
					LLP/IVF-based Testing
					Tested population	92494	2623.74	468.814
					Non-tested population	770291	11737	231.087
						862785	14360.7	699.901
					Diagnostics
						Referrals to 32-week TAS	Referrals to TVS	True positive VP	False positive VP	Undiagnosed VP	Detected VCI
					No Screening
					Tested population	0	0	0	0	0	0
					Non-tested population	0	26.8571	26.6309	0	673.27	0
					Total population	0	26.8571	26.6309	0	673.27	0
					Difference to No Screening	0	0	0	0	0	0
					IVF-based Testing
					Tested population	833.964	66.3781	49.1186	0.0155053	13.1112	443.049
					Non-tested population	0	0	0.637671	0	637.034	0
					Total population	833.964	66.3781	49.7562	0.0155053	650.145	443.049
					Difference to No Screening	833.964	39.521	23.1253	0.0155053	-23.1253	443.049
					LLP-based Testing
					Tested population	85407.2	2083.3	370.776	1.69928	76.7975	NA
					Non-tested population	0	0	0.252327	0	252.075	NA
					Total population	85407.2	2083.3	371.029	1.69928	328.872
					Difference to No Screening	85407.2	2056.44	344.398	1.69928	-344.398
					VCI-based Screening
					Tested population	38027.8	1319.47	552.384	0.747354	147.447	14238.5
					Non-tested population	0	0	6.99901e-05	0	0.0699201	0
					Total population	38027.8	1319.47	552.384	0.747354	147.517	14238.5
					Difference to No Screening	38027.8	1292.61	525.753	0.747354	-525.753	14238.5
					LLP/IVF-based Testing
					Tested population	91578.9	2224.57	388.4	1.82229	80.367	NA
					Non-tested population	0	0	0.231134	0	230.903	NA
					Total population	91578.9	2224.57	388.631	1.82229	311.27
					Difference to No Screening	91578.9	2197.71	362	1.82229	-362
					Delivery outcomes
						Number of VP pregnancies with			Perinatal death in VP pregnancies
						Planned C-section	Emergency C-section	Vaginal birth
					No Screening
					Tested population	0	0	0	0
					Non-tested population	46.3594	463.949	189.593	379.998
					Total population	46.3594	463.949	189.593	379.998
					Difference to No Screening	0	0	0	0
					IVF-based Testing
					Tested population	38.3248	20.2129	3.6921	8.85801
					Non-tested population	24.9531	433.33	179.389	358.809
					Total population	63.2779	453.542	183.081	367.667
					Difference to No Screening	16.9185	-10.4064	-6.51209	-12.3309
					LLP-based Testing
					Tested population	288.447	137.501	21.6262	54.3771
					Non-tested population	9.87397	171.469	70.9843	141.981
					Total population	298.321	308.97	92.6105	196.358
					Difference to No Screening	251.961	-154.979	-96.9824	-183.64
					VCI-based Screening
					Tested population	430.998	227.312	41.5211	99.6166
					Non-tested population	0.00273883	0.0475618	0.0196895	0.0393825
					Total population	431	227.36	41.5408	99.656
					Difference to No Screening	384.641	-236.589	-148.052	-280.342
					LLP/IVF-based Testing
					Tested population	302.154	143.982	22.6313	56.9162
					Non-tested population	9.04465	157.067	65.0223	130.056
					Total population	311.199	301.049	87.6536	186.972
					Difference to No Screening	264.839	-162.9	-101.939	-193.025
					Results summary for DSA
										Difference to No Screening
						Referrals to TVS	Diagnosed VP	Diagnosed VCI	Perinatal deaths in VP	Referrals to TVS	Diagnosed VP	Diagnosed VCI	Perinatal deaths in VP
					No Screening	26.8571	26.6309	0	379.998	0	0	0	0
					IVF-based Testing	66.3781	49.7562	443.049	367.667	39.521	23.1253	443.049	-12.3309
					LLP-based Testing	2083.3	371.029	0	196.358	2056.44	344.398	0	-183.64
					VCI-based Screening	1319.47	552.384	14238.5	99.656	1292.61	525.753	14238.5	-280.342

## Sheet: Sensitivity Analysis - DSA
						Sensitivity Analysis: DSA Results
							Base case deterministic results																Base case deterministic results (incremental)
							No Screening				IVF-based Testing				LLP-based Testing				VCI-based Screening				No Screening				IVF-based Testing				LLP-based Testing				VCI-based Screening
							Referrals to TVS	Diagnosed VP	Diagnosed VCI	Perinatal death	Referrals to TVS	Diagnosed VP	Diagnosed VCI	Perinatal death	Referrals to TVS	Diagnosed VP	Diagnosed VCI	Perinatal death	Referrals to TVS	Diagnosed VP	Diagnosed VCI	Perinatal death	Referrals to TVS	Diagnosed VP	Diagnosed VCI	Perinatal death	Referrals to TVS	Diagnosed VP	Diagnosed VCI	Perinatal death	Referrals to TVS	Diagnosed VP	Diagnosed VCI	Perinatal death	Referrals to TVS	Diagnosed VP	Diagnosed VCI	Perinatal death
							26.8571	26.6309	0	379.998	66.3781	49.7562	443.049	367.667	2083.3	371.029	0	196.358	1319.47	552.384	14238.5	99.656	0	0	0	0	39.521	23.1253	443.049	-12.3309	2056.44	344.398	0	-183.64	1292.61	525.753	14238.5	-280.342
					DSA Results																		Incremental																Difference from base case
							No Screening				IVF-based Testing				LLP-based Testing				VCI-based Screening				No Screening				IVF-based Testing				LLP-based Testing				VCI-based Screening				No Screening				IVF-based Testing				LLP-based Testing
					Lower/Upper	Variable	Referrals to TVS	Diagnosed VP	Diagnosed VCI	Perinatal death	Referrals to TVS	Diagnosed VP	Diagnosed VCI	Perinatal death	Referrals to TVS	Diagnosed VP	Diagnosed VCI	Perinatal death	Referrals to TVS	Diagnosed VP	Diagnosed VCI	Perinatal death	Referrals to TVS	Diagnosed VP	Diagnosed VCI	Perinatal death	Referrals to TVS	Diagnosed VP	Diagnosed VCI	Perinatal death	Referrals to TVS	Diagnosed VP	Diagnosed VCI	Perinatal death	Referrals to TVS	Diagnosed VP	Diagnosed VCI	Perinatal death	Referrals to TVS	Diagnosed VP	Diagnosed VCI	Perinatal death	Referrals to TVS	Diagnosed VP	Diagnosed VCI	Perinatal death	Referrals to TVS	Diagnosed VP	Diagnosed VCI
					Lower	Incidence of VP (in LLP pregnancies)	10.4535	10.5195	0	234.608	46.2886	29.7245	443.049	224.367	1854.16	144.568	0	163.131	1100.36	336.613	14238.5	60.7286	0	0	0	0	35.8351	19.205	443.049	-10.2405	1843.71	134.049	0	-71.4773	1089.9	326.094	14238.5	-173.879	0	0	0	0	-3.68585	-3.92033	0	2.0904	-212.732	-210.349	0
					Upper	Incidence of VP (in LLP pregnancies)	68.6592	67.6882	0	750.501	117.573	100.804	443.049	732.843	2667.22	948.128	0	281.033	1877.83	1102.24	14238.5	198.856	0	0	0	0	48.9138	33.1157	443.049	-17.6579	2598.56	880.44	0	-469.467	1809.17	1034.55	14238.5	-551.644	0	0	0	0	9.39282	9.99036	0	-5.32705	542.115	536.042	0
					Lower	Incidence of VP (in the general population of pregnant women)	26.8571	26.4784	0	294.192	66.3781	49.6038	443.049	281.861	2083.3	370.876	0	110.553	1197.25	432.032	14238.5	77.9432	0	0	0	0	39.521	23.1253	443.049	-12.3309	2056.44	344.398	0	-183.64	1170.39	405.553	14238.5	-216.249	0	0	0	0	0	0	0	-5.68434e-14	0	0	0
					Upper	Incidence of VP (in the general population of pregnant women)	26.8571	27.079	0	632.141	66.3781	50.2043	443.049	619.81	2083.3	371.477	0	448.501	1678.6	906.043	14238.5	163.46	0	0	0	0	39.521	23.1253	443.049	-12.3309	2056.44	344.398	0	-183.64	1651.74	878.964	14238.5	-468.681	0	0	0	0	0	0	0	-1.13687e-13	0	0	0
					Lower	TAS for VP (sensitivity)	26.8571	26.6309	0	379.998	51.9682	35.8432	443.049	375.085	1974.53	266.005	0	252.359	1157.41	395.919	14238.5	183.086	0	0	0	0	25.1111	9.21232	443.049	-4.91218	1947.67	239.374	0	-127.639	1130.56	369.288	14238.5	-196.912	0	0	0	0	-14.4099	-13.913	0	7.41869	-108.775	-105.024	0
					Upper	TAS for VP (sensitivity)	26.8571	26.6309	0	379.998	72.0116	55.1955	443.049	364.766	2125.82	412.087	0	174.465	1382.82	613.553	14238.5	67.0393	0	0	0	0	45.1545	28.5646	443.049	-15.2312	2098.97	385.456	0	-205.533	1355.96	586.922	14238.5	-312.958	0	0	0	0	5.6335	5.43924	0	-2.90031	42.5251	41.0587	0
					Lower	Perinatal mortality: Emergency C-section (VP - undiagnosed)	26.8571	26.6309	0	324.094	66.3781	49.7562	443.049	313.683	2083.3	371.029	0	169.051	1319.47	552.384	14238.5	87.4072	0	0	0	0	39.521	23.1253	443.049	-10.4107	2056.44	344.398	0	-155.043	1292.61	525.753	14238.5	-236.687	0	0	0	0	0	0	0	1.92017	0	0	0
					Upper	Perinatal mortality: Emergency C-section (VP - undiagnosed)	26.8571	26.6309	0	433.522	66.3781	49.7562	443.049	419.353	2083.3	371.029	0	222.503	1319.47	552.384	14238.5	111.384	0	0	0	0	39.521	23.1253	443.049	-14.1693	2056.44	344.398	0	-211.019	1292.61	525.753	14238.5	-322.139	0	0	0	0	0	0	0	-1.83846	0	0	0
					Lower	Perinatal mortality: Vaginal delivery (VP)	26.8571	26.6309	0	344.888	66.3781	49.7562	443.049	333.764	2083.3	371.029	0	179.208	1319.47	552.384	14238.5	91.9634	0	0	0	0	39.521	23.1253	443.049	-11.1249	2056.44	344.398	0	-165.68	1292.61	525.753	14238.5	-252.925	0	0	0	0	0	0	0	1.20592	0	0	0
					Upper	Perinatal mortality: Vaginal delivery (VP)	26.8571	26.6309	0	406.324	66.3781	49.7562	443.049	393.088	2083.3	371.029	0	209.218	1319.47	552.384	14238.5	105.424	0	0	0	0	39.521	23.1253	443.049	-13.2351	2056.44	344.398	0	-197.106	1292.61	525.753	14238.5	-300.899	0	0	0	0	0	0	0	-0.904236	0	0	0
					Lower	TVS for VP (sensitivity)	26.8571	24.4069	0	381.184	66.3781	45.5435	443.049	369.913	2083.3	339.229	0	213.315	1319.47	505.008	14238.5	124.918	0	0	0	0	39.521	21.1366	443.049	-11.2705	2056.44	314.822	0	-167.869	1292.61	480.601	14238.5	-256.266	0	0	0	0	0	-1.98871	0	1.06042	0	-29.5761	0
					Upper	TVS for VP (sensitivity)	26.8571	27.3017	0	379.64	66.3781	51.0268	443.049	366.989	2083.3	380.62	0	191.244	1319.47	566.672	14238.5	92.0371	0	0	0	0	39.521	23.7251	443.049	-12.6507	2056.44	353.318	0	-188.396	1292.61	539.371	14238.5	-287.603	0	0	0	0	0	0.599788	0	-0.319818	0	8.92004	0
					Lower	Perinatal mortality: Planned C-section (VP)	26.8571	26.6309	0	379.07	66.3781	49.7562	443.049	366.401	2083.3	371.029	0	190.392	1319.47	552.384	14238.5	91.036	0	0	0	0	39.521	23.1253	443.049	-12.6692	2056.44	344.398	0	-188.679	1292.61	525.753	14238.5	-288.034	0	0	0	0	0	0	0	-0.33837	0	0	0
					Upper	Perinatal mortality: Planned C-section (VP)	26.8571	26.6309	0	381.852	66.3781	49.7562	443.049	370.198	2083.3	371.029	0	208.291	1319.47	552.384	14238.5	116.896	0	0	0	0	39.521	23.1253	443.049	-11.6541	2056.44	344.398	0	-173.561	1292.61	525.753	14238.5	-264.956	0	0	0	0	0	0	0	0.67674	0	0	0
					Lower	Incidence of VP (in IVF pregnancies)	26.8571	26.618	0	372.712	56.0011	39.5373	443.049	365.823	2083.3	371.016	0	189.072	1309.09	542.165	14238.5	97.8124	0	0	0	0	29.1439	12.9193	443.049	-6.88884	2056.44	344.398	0	-183.64	1282.23	515.547	14238.5	-274.9	0	0	0	0	-10.3771	-10.206	0	5.44203	0	0	0
					Upper	Incidence of VP (in IVF pregnancies)	26.8571	26.664	0	398.622	92.9044	75.8784	443.049	372.379	2083.3	371.062	0	214.982	1345.99	578.506	14238.5	104.369	0	0	0	0	66.0473	49.2144	443.049	-26.2421	2056.44	344.398	0	-183.64	1319.13	551.842	14238.5	-294.253	0	0	0	0	26.5263	26.0891	0	-13.9112	0	0	0
					Lower	TAS for BL/S placenta (sensitivity)	26.8571	26.6309	0	379.998	64.4585	48.7148	443.049	368.222	2083.3	371.029	0	196.358	1255.14	540.672	14238.5	105.901	0	0	0	0	37.6014	22.0839	443.049	-11.7755	2056.44	344.398	0	-183.64	1228.28	514.041	14238.5	-274.097	0	0	0	0	-1.9196	-1.04145	0	0.555323	0	0	0
					Upper	TAS for BL/S placenta (sensitivity)	26.8571	26.6309	0	379.998	68.2977	50.7977	443.049	367.111	2083.3	371.029	0	196.358	1383.79	564.096	14238.5	93.4109	0	0	0	0	41.4406	24.1668	443.049	-12.8862	2056.44	344.398	0	-183.64	1356.94	537.465	14238.5	-286.587	0	0	0	0	1.9196	1.04145	0	-0.555323	0	0	0
					Lower	Incidence of VCI (in VP pregnancies)	26.8571	26.6309	0	379.998	65.3273	48.6388	443.049	368.263	2083.3	371.029	0	196.358	1307.65	539.817	14238.5	106.357	0	0	0	0	38.4701	22.0079	443.049	-11.735	2056.44	344.398	0	-183.64	1280.79	513.186	14238.5	-273.641	0	0	0	0	-1.05085	-1.11748	0	0.59586	0	0	0
					Upper	Incidence of VCI (in VP pregnancies)	26.8571	26.6309	0	379.998	67.1664	50.5945	443.049	367.22	2083.3	371.029	0	196.358	1328.33	561.811	14238.5	94.6294	0	0	0	0	40.3092	23.9636	443.049	-12.7778	2056.44	344.398	0	-183.64	1301.47	535.18	14238.5	-285.368	0	0	0	0	0.788268	0.838248	0	-0.44697	0	0	0
					Lower	Perinatal mortality: Emergency C-section (VP - diagnosed)	26.8571	26.6309	0	379.875	66.3781	49.7562	443.049	367.438	2083.3	371.029	0	194.651	1319.47	552.384	14238.5	97.115	0	0	0	0	39.521	23.1253	443.049	-12.4372	2056.44	344.398	0	-185.224	1292.61	525.753	14238.5	-282.76	0	0	0	0	0	0	0	-0.106377	0	0	0
					Upper	Perinatal mortality: Emergency C-section (VP - diagnosed)	26.8571	26.6309	0	380.243	66.3781	49.7562	443.049	368.125	2083.3	371.029	0	199.772	1319.47	552.384	14238.5	104.738	0	0	0	0	39.521	23.1253	443.049	-12.1181	2056.44	344.398	0	-180.471	1292.61	525.753	14238.5	-275.505	0	0	0	0	0	0	0	0.212753	0	0	0
					Lower	Emergency C-section (VP - undiagnosed)	26.8571	26.6309	0	384.394	66.3781	49.7562	443.049	371.912	2083.3	371.029	0	198.506	1319.47	552.384	14238.5	100.619	0	0	0	0	39.521	23.1253	443.049	-12.4819	2056.44	344.398	0	-185.889	1292.61	525.753	14238.5	-283.775	0	0	0	0	0	0	0	-0.151018	0	0	0
					Upper	Emergency C-section (VP - undiagnosed)	26.8571	26.6309	0	376.089	66.3781	49.7562	443.049	363.893	2083.3	371.029	0	194.449	1319.47	552.384	14238.5	98.7997	0	0	0	0	39.521	23.1253	443.049	-12.1966	2056.44	344.398	0	-181.64	1292.61	525.753	14238.5	-277.29	0	0	0	0	0	0	0	0.134238	0	0	0
					Lower	TAS for VCI (sensitivity)	26.8571	26.6309	0	379.998	65.926	49.3875	439.094	367.863	2083.3	371.029	0	196.358	1312.73	548.238	14111.4	101.867	0	0	0	0	39.0688	22.7566	439.094	-12.1343	2056.44	344.398	0	-183.64	1285.87	521.607	14111.4	-278.131	0	0	0	0	-0.452151	-0.368704	-3.95456	0.1966	0	0	0
					Upper	TAS for VCI (sensitivity)	26.8571	26.6309	0	379.998	66.5994	49.9367	444.984	367.571	2083.3	371.029	0	196.358	1322.76	554.414	14300.7	98.5738	0	0	0	0	39.7423	23.3058	444.984	-12.4271	2056.44	344.398	0	-183.64	1295.91	527.783	14300.7	-281.424	0	0	0	0	0.221312	0.180468	1.93562	-0.096229	0	0	0
					Lower	Incidental diagnosis of VP (non-tested population)	26.8571	26.0546	0	380.305	66.3781	49.2312	443.049	367.947	2083.3	370.821	0	196.469	1319.47	552.384	14238.5	99.656	0	0	0	0	39.521	23.1766	443.049	-12.3582	2056.44	344.766	0	-183.836	1292.61	526.329	14238.5	-280.649	0	0	0	0	0	0.0512433	0	-0.0273239	0	0.368556	0
					Upper	Incidental diagnosis of VP (non-tested population)	26.8571	29.8802	0	378.265	66.3781	52.7167	443.049	366.088	2083.3	372.2	0	195.733	1319.47	552.384	14238.5	99.6558	0	0	0	0	39.521	22.8364	443.049	-12.1768	2056.44	342.32	0	-182.532	1292.61	522.504	14238.5	-278.609	0	0	0	0	0	-0.288905	0	0.15405	0	-2.07789	0
					Lower	Planned C-section (general)	26.8571	26.6309	0	380.111	66.3781	49.7562	443.049	367.667	2083.3	371.029	0	196.401	1319.47	552.384	14238.5	99.6809	0	0	0	0	39.521	23.1253	443.049	-12.4444	2056.44	344.398	0	-183.711	1292.61	525.753	14238.5	-280.43	0	0	0	0	0	0	0	-0.113544	0	0	0
					Upper	Planned C-section (general)	26.8571	26.6309	0	379.883	66.3781	49.7562	443.049	367.667	2083.3	371.029	0	196.315	1319.47	552.384	14238.5	99.631	0	0	0	0	39.521	23.1253	443.049	-12.2167	2056.44	344.398	0	-183.568	1292.61	525.753	14238.5	-280.252	0	0	0	0	0	0	0	0.114198	0	0	0
					Lower	Proportion of screening opt-outs (general population)	26.8571	26.6309	0	379.998	66.3781	49.7562	443.049	367.667	2083.3	371.029	0	196.358	1319.57	552.429	14239.7	99.6318	0	0	0	0	39.521	23.1253	443.049	-12.3309	2056.44	344.398	0	-183.64	1292.72	525.799	14239.7	-280.366	0	0	0	0	0	0	0	0	0	0	0
					Upper	Proportion of screening opt-outs (general population)	26.8571	26.6309	0	379.998	66.3781	49.7562	443.049	367.667	2083.3	371.029	0	196.358	1318.85	552.127	14231.9	99.7932	0	0	0	0	39.521	23.1253	443.049	-12.3309	2056.44	344.398	0	-183.64	1291.99	525.496	14231.9	-280.204	0	0	0	0	0	0	0	0	0	0	0
					Lower	TAS for LLP (sensitivity)	26.8571	26.6309	0	379.998	66.3781	49.7562	443.049	367.667	1999.13	356.048	0	204.346	1319.47	552.384	14238.5	99.656	0	0	0	0	39.521	23.1253	443.049	-12.3309	1972.27	329.417	0	-175.651	1292.61	525.753	14238.5	-280.342	0	0	0	0	0	0	0	0	-84.1737	-14.9809	0
					Upper	TAS for LLP (sensitivity)	26.8571	26.6309	0	379.998	66.3781	49.7562	443.049	367.667	2104.34	374.774	0	194.361	1319.47	552.384	14238.5	99.656	0	0	0	0	39.521	23.1253	443.049	-12.3309	2077.49	348.143	0	-185.637	1292.61	525.753	14238.5	-280.342	0	0	0	0	0	0	0	0	21.0434	3.74522	0
					Lower	Proportion of screening opt-outs (in LLP pregnancies)	26.8571	26.6309	0	379.998	66.3781	49.7562	443.049	367.667	2083.47	371.059	0	196.342	1319.47	552.384	14238.5	99.656	0	0	0	0	39.521	23.1253	443.049	-12.3309	2056.61	344.428	0	-183.656	1292.61	525.753	14238.5	-280.342	0	0	0	0	0	0	0	0	0.171571	0.0304986	0
					Upper	Proportion of screening opt-outs (in LLP pregnancies)	26.8571	26.6309	0	379.998	66.3781	49.7562	443.049	367.667	2082.33	370.856	0	196.45	1319.47	552.384	14238.5	99.656	0	0	0	0	39.521	23.1253	443.049	-12.3309	2055.47	344.225	0	-183.547	1292.61	525.753	14238.5	-280.342	0	0	0	0	0	0	0	0	-0.971475	-0.17269	0
					Lower	Planned C-section (LLP)	26.8571	26.6309	0	379.998	66.3781	49.7562	443.049	367.667	2083.3	371.029	0	196.371	1319.47	552.384	14238.5	99.656	0	0	0	0	39.521	23.1253	443.049	-12.3309	2056.44	344.398	0	-183.627	1292.61	525.753	14238.5	-280.342	0	0	0	0	0	0	0	0	0	0	0
					Upper	Planned C-section (LLP)	26.8571	26.6309	0	379.998	66.3781	49.7562	443.049	367.667	2083.3	371.029	0	196.345	1319.47	552.384	14238.5	99.656	0	0	0	0	39.521	23.1253	443.049	-12.3309	2056.44	344.398	0	-183.653	1292.61	525.753	14238.5	-280.342	0	0	0	0	0	0	0	0	0	0	0
					Lower	Planned C-section (IVF)	26.8571	26.6309	0	379.998	66.3781	49.7562	443.049	367.776	2083.3	371.029	0	196.358	1319.47	552.384	14238.5	99.656	0	0	0	0	39.521	23.1253	443.049	-12.2212	2056.44	344.398	0	-183.64	1292.61	525.753	14238.5	-280.342	0	0	0	0	0	0	0	0.109644	0	0	0
					Upper	Planned C-section (IVF)	26.8571	26.6309	0	379.998	66.3781	49.7562	443.049	367.557	2083.3	371.029	0	196.358	1319.47	552.384	14238.5	99.656	0	0	0	0	39.521	23.1253	443.049	-12.4411	2056.44	344.398	0	-183.64	1292.61	525.753	14238.5	-280.342	0	0	0	0	0	0	0	-0.110276	0	0	0
					Lower	Proportion of screening opt-outs (in IVF pregnancies)	26.8571	26.6309	0	379.998	66.3836	49.7603	443.085	367.665	2083.3	371.029	0	196.358	1319.47	552.384	14238.5	99.656	0	0	0	0	39.5264	23.1294	443.085	-12.333	2056.44	344.398	0	-183.64	1292.61	525.753	14238.5	-280.342	0	0	0	0	0.00546661	0.00404006	0.0364875	-0.00215424	0	0	0
					Upper	Proportion of screening opt-outs (in IVF pregnancies)	26.8571	26.6309	0	379.998	66.3471	49.7334	442.842	367.679	2083.3	371.029	0	196.358	1319.47	552.384	14238.5	99.656	0	0	0	0	39.49	23.1025	442.842	-12.3187	2056.44	344.398	0	-183.64	1292.61	525.753	14238.5	-280.342	0	0	0	0	-0.0309531	-0.0228757	-0.206601	0.0121978	0	0	0
					Lower	Emergency C-section (VP - diagnosed)	26.8571	26.6309	0	379.998	66.3781	49.7562	443.049	367.667	2083.3	371.029	0	196.358	1319.47	552.384	14238.5	99.656	0	0	0	0	39.521	23.1253	443.049	-12.3309	2056.44	344.398	0	-183.64	1292.61	525.753	14238.5	-280.342	0	0	0	0	0	0	0	-5.68434e-14	0	0	0
					Upper	Emergency C-section (VP - diagnosed)	26.8571	26.6309	0	379.998	66.3781	49.7562	443.049	367.667	2083.3	371.029	0	196.358	1319.47	552.384	14238.5	99.656	0	0	0	0	39.521	23.1253	443.049	-12.3309	2056.44	344.398	0	-183.64	1292.61	525.753	14238.5	-280.342	0	0	0	0	0	0	0	5.68434e-14	0	0	0
					Lower	Incidence of VCI (in LLP pregnancies)	26.8571	26.6309	0	379.998	63.5904	49.7562	299.623	367.667	2083.3	371.029	0	196.358	1289.06	552.384	12674.2	99.656	0	0	0	0	36.7332	23.1253	299.623	-12.3309	2056.44	344.398	0	-183.64	1262.2	525.753	12674.2	-280.342	0	0	0	0	-2.78773	0	-143.426	0	0	0	0
					Upper	Incidence of VCI (in LLP pregnancies)	26.8571	26.6309	0	379.998	74.1111	49.7562	840.904	367.667	2083.3	371.029	0	196.358	1403.81	552.384	18577.8	99.656	0	0	0	0	47.254	23.1253	840.904	-12.3309	2056.44	344.398	0	-183.64	1376.95	525.753	18577.8	-280.342	0	0	0	0	7.73302	0	397.855	0	0	0	0
					Lower	Incidence of VCI (in the general population of pregnant women)	26.8571	26.6309	0	379.998	66.3781	49.7562	443.049	367.667	2083.3	371.029	0	196.358	1315	552.384	14008.5	99.656	0	0	0	0	39.521	23.1253	443.049	-12.3309	2056.44	344.398	0	-183.64	1288.14	525.753	14008.5	-280.342	0	0	0	0	0	0	0	0	0	0	0
					Upper	Incidence of VCI (in the general population of pregnant women)	26.8571	26.6309	0	379.998	66.3781	49.7562	443.049	367.667	2083.3	371.029	0	196.358	1324.02	552.384	14473	99.656	0	0	0	0	39.521	23.1253	443.049	-12.3309	2056.44	344.398	0	-183.64	1297.17	525.753	14473	-280.342	0	0	0	0	0	0	0	0	0	0	0
					Lower	Incidence of VCI (in IVF pregnancies)	26.8571	26.6309	0	379.998	65.9626	49.7562	421.671	367.667	2083.3	371.029	0	196.358	1319.05	552.384	14217.1	99.656	0	0	0	0	39.1055	23.1253	421.671	-12.3309	2056.44	344.398	0	-183.64	1292.19	525.753	14217.1	-280.342	0	0	0	0	-0.415514	0	-21.3777	0	0	0	0
					Upper	Incidence of VCI (in IVF pregnancies)	26.8571	26.6309	0	379.998	66.8354	49.7562	466.575	367.667	2083.3	371.029	0	196.358	1319.92	552.384	14262	99.656	0	0	0	0	39.9783	23.1253	466.575	-12.3309	2056.44	344.398	0	-183.64	1293.07	525.753	14262	-280.342	0	0	0	0	0.45728	0	23.5265	0	0	0	0
					Lower	TAS for VP (specificity)	26.8571	26.6309	0	379.998	105.15	49.7562	443.049	367.667	6332.51	371.029	0	196.358	3188.29	552.384	14238.5	99.656	0	0	0	0	78.2934	23.1253	443.049	-12.3309	6305.65	344.398	0	-183.64	3161.43	525.753	14238.5	-280.342	0	0	0	0	38.7724	0	0	0	4249.21	0	0
					Upper	TAS for VP (specificity)	26.8571	26.6309	0	379.998	55.1383	49.7562	443.049	367.667	851.488	371.029	0	196.358	777.708	552.384	14238.5	99.656	0	0	0	0	28.2812	23.1253	443.049	-12.3309	824.631	344.398	0	-183.64	750.851	525.753	14238.5	-280.342	0	0	0	0	-11.2398	0	0	0	-1231.81	0	0
					Lower	Incidence of BL/S placenta (in the general population)	26.8571	26.6309	0	379.998	64.5186	49.7562	443.049	367.667	2083.3	371.029	0	196.358	1204.05	552.384	14238.5	99.656	0	0	0	0	37.6615	23.1253	443.049	-12.3309	2056.44	344.398	0	-183.64	1177.19	525.753	14238.5	-280.342	0	0	0	0	-1.85952	0	0	0	0	0	0
					Upper	Incidence of BL/S placenta (in the general population)	26.8571	26.6309	0	379.998	68.9875	49.7562	443.049	367.667	2083.3	371.029	0	196.358	1481.43	552.384	14238.5	99.656	0	0	0	0	42.1304	23.1253	443.049	-12.3309	2056.44	344.398	0	-183.64	1454.57	525.753	14238.5	-280.342	0	0	0	0	2.60943	0	0	0	0	0	0
					Lower	Incidence of BL/S placenta (in VP pregnancies)	26.8571	26.6309	0	379.998	66.3781	49.7562	443.049	367.667	2083.3	371.029	0	196.358	1319.47	552.384	14238.5	99.656	0	0	0	0	39.521	23.1253	443.049	-12.3309	2056.44	344.398	0	-183.64	1292.61	525.753	14238.5	-280.342	0	0	0	0	0	0	0	0	0	0	0
					Upper	Incidence of BL/S placenta (in VP pregnancies)	26.8571	26.6309	0	379.998	66.3781	49.7562	443.049	367.667	2083.3	371.029	0	196.358	1319.47	552.384	14238.5	99.656	0	0	0	0	39.521	23.1253	443.049	-12.3309	2056.44	344.398	0	-183.64	1292.61	525.753	14238.5	-280.342	0	0	0	0	0	0	0	0	0	0	0
					Lower	TAS for BL/S placenta (specificity)	26.8571	26.6309	0	379.998	66.3781	49.7562	443.049	367.667	2083.3	371.029	0	196.358	1319.47	552.384	14238.5	99.656	0	0	0	0	39.521	23.1253	443.049	-12.3309	2056.44	344.398	0	-183.64	1292.61	525.753	14238.5	-280.342	0	0	0	0	0	0	0	0	0	0	0
					Upper	TAS for BL/S placenta (specificity)	26.8571	26.6309	0	379.998	66.3781	49.7562	443.049	367.667	2083.3	371.029	0	196.358	1319.47	552.384	14238.5	99.656	0	0	0	0	39.521	23.1253	443.049	-12.3309	2056.44	344.398	0	-183.64	1292.61	525.753	14238.5	-280.342	0	0	0	0	0	0	0	0	0	0	0
					Lower	TVS for VP (specificity)	26.8571	26.6309	0	379.998	66.3781	49.7562	443.049	367.667	2083.3	371.029	0	196.358	1319.47	552.384	14238.5	99.656	0	0	0	0	39.521	23.1253	443.049	-12.3309	2056.44	344.398	0	-183.64	1292.61	525.753	14238.5	-280.342	0	0	0	0	0	0	0	0	0	0	0
					Upper	TVS for VP (specificity)	26.8571	26.6309	0	379.998	66.3781	49.7562	443.049	367.667	2083.3	371.029	0	196.358	1319.47	552.384	14238.5	99.656	0	0	0	0	39.521	23.1253	443.049	-12.3309	2056.44	344.398	0	-183.64	1292.61	525.753	14238.5	-280.342	0	0	0	0	0	0	0	0	0	0	0
					Lower	TAS for LLP (specificity)	26.8571	26.6309	0	379.998	66.3781	49.7562	443.049	367.667	2083.3	371.029	0	196.358	1319.47	552.384	14238.5	99.656	0	0	0	0	39.521	23.1253	443.049	-12.3309	2056.44	344.398	0	-183.64	1292.61	525.753	14238.5	-280.342	0	0	0	0	0	0	0	0	0	0	0
					Upper	TAS for LLP (specificity)	26.8571	26.6309	0	379.998	66.3781	49.7562	443.049	367.667	2083.3	371.029	0	196.358	1319.47	552.384	14238.5	99.656	0	0	0	0	39.521	23.1253	443.049	-12.3309	2056.44	344.398	0	-183.64	1292.61	525.753	14238.5	-280.342	0	0	0	0	0	0	0	0	0	0	0
					Lower	Unclear diagnosis from TVS for VP	26.8571	26.6309	0	379.998	66.3781	49.7562	443.049	367.667	2083.3	371.029	0	196.358	1319.47	552.384	14238.5	99.656	0	0	0	0	39.521	23.1253	443.049	-12.3309	2056.44	344.398	0	-183.64	1292.61	525.753	14238.5	-280.342	0	0	0	0	0	0	0	0	0	0	0
					Upper	Unclear diagnosis from TVS for VP	26.8571	26.6309	0	379.998	66.3781	49.7562	443.049	367.667	2083.3	371.029	0	196.358	1319.47	552.384	14238.5	99.656	0	0	0	0	39.521	23.1253	443.049	-12.3309	2056.44	344.398	0	-183.64	1292.61	525.753	14238.5	-280.342	0	0	0	0	0	0	0	0	0	0	0
					Lower	Planned C-section (VP - diagnosed)	26.8571	26.6309	0	379.998	66.3781	49.7562	443.049	367.667	2083.3	371.029	0	196.358	1319.47	552.384	14238.5	99.656	0	0	0	0	39.521	23.1253	443.049	-12.3309	2056.44	344.398	0	-183.64	1292.61	525.753	14238.5	-280.342	0	0	0	0	0	0	0	0	0	0	0
					Upper	Planned C-section (VP - diagnosed)	26.8571	26.6309	0	379.998	66.3781	49.7562	443.049	367.667	2083.3	371.029	0	196.358	1319.47	552.384	14238.5	99.656	0	0	0	0	39.521	23.1253	443.049	-12.3309	2056.44	344.398	0	-183.64	1292.61	525.753	14238.5	-280.342	0	0	0	0	0	0	0	0	0	0	0
					Lower	Emergency C-section (general)	26.8571	26.6309	0	379.998	66.3781	49.7562	443.049	367.667	2083.3	371.029	0	196.358	1319.47	552.384	14238.5	99.656	0	0	0	0	39.521	23.1253	443.049	-12.3309	2056.44	344.398	0	-183.64	1292.61	525.753	14238.5	-280.342	0	0	0	0	0	0	0	0	0	0	0
					Upper	Emergency C-section (general)	26.8571	26.6309	0	379.998	66.3781	49.7562	443.049	367.667	2083.3	371.029	0	196.358	1319.47	552.384	14238.5	99.656	0	0	0	0	39.521	23.1253	443.049	-12.3309	2056.44	344.398	0	-183.64	1292.61	525.753	14238.5	-280.342	0	0	0	0	0	0	0	0	0	0	0
					Lower	Emergency C-section (IVF)	26.8571	26.6309	0	379.998	66.3781	49.7562	443.049	367.667	2083.3	371.029	0	196.358	1319.47	552.384	14238.5	99.656	0	0	0	0	39.521	23.1253	443.049	-12.3309	2056.44	344.398	0	-183.64	1292.61	525.753	14238.5	-280.342	0	0	0	0	0	0	0	0	0	0	0
					Upper	Emergency C-section (IVF)	26.8571	26.6309	0	379.998	66.3781	49.7562	443.049	367.667	2083.3	371.029	0	196.358	1319.47	552.384	14238.5	99.656	0	0	0	0	39.521	23.1253	443.049	-12.3309	2056.44	344.398	0	-183.64	1292.61	525.753	14238.5	-280.342	0	0	0	0	0	0	0	0	0	0	0
					Lower	Emergency C-section (LLP)	26.8571	26.6309	0	379.998	66.3781	49.7562	443.049	367.667	2083.3	371.029	0	196.358	1319.47	552.384	14238.5	99.656	0	0	0	0	39.521	23.1253	443.049	-12.3309	2056.44	344.398	0	-183.64	1292.61	525.753	14238.5	-280.342	0	0	0	0	0	0	0	0	0	0	0
					Upper	Emergency C-section (LLP)	26.8571	26.6309	0	379.998	66.3781	49.7562	443.049	367.667	2083.3	371.029	0	196.358	1319.47	552.384	14238.5	99.656	0	0	0	0	39.521	23.1253	443.049	-12.3309	2056.44	344.398	0	-183.64	1292.61	525.753	14238.5	-280.342	0	0	0	0	0	0	0	0	0	0	0
					Lower	Emergency C-section (VCI)	26.8571	26.6309	0	379.998	66.3781	49.7562	443.049	367.667	2083.3	371.029	0	196.358	1319.47	552.384	14238.5	99.656	0	0	0	0	39.521	23.1253	443.049	-12.3309	2056.44	344.398	0	-183.64	1292.61	525.753	14238.5	-280.342	0	0	0	0	0	0	0	0	0	0	0
					Upper	Emergency C-section (VCI)	26.8571	26.6309	0	379.998	66.3781	49.7562	443.049	367.667	2083.3	371.029	0	196.358	1319.47	552.384	14238.5	99.656	0	0	0	0	39.521	23.1253	443.049	-12.3309	2056.44	344.398	0	-183.64	1292.61	525.753	14238.5	-280.342	0	0	0	0	0	0	0	0	0	0	0
					Lower	Perinatal mortality: Planned C-section (general)	26.8571	26.6309	0	379.998	66.3781	49.7562	443.049	367.667	2083.3	371.029	0	196.358	1319.47	552.384	14238.5	99.656	0	0	0	0	39.521	23.1253	443.049	-12.3309	2056.44	344.398	0	-183.64	1292.61	525.753	14238.5	-280.342	0	0	0	0	0	0	0	0	0	0	0
					Upper	Perinatal mortality: Planned C-section (general)	26.8571	26.6309	0	379.998	66.3781	49.7562	443.049	367.667	2083.3	371.029	0	196.358	1319.47	552.384	14238.5	99.656	0	0	0	0	39.521	23.1253	443.049	-12.3309	2056.44	344.398	0	-183.64	1292.61	525.753	14238.5	-280.342	0	0	0	0	0	0	0	0	0	0	0
					Lower	Perinatal mortality: Planned C-section (IVF)	26.8571	26.6309	0	379.998	66.3781	49.7562	443.049	367.667	2083.3	371.029	0	196.358	1319.47	552.384	14238.5	99.656	0	0	0	0	39.521	23.1253	443.049	-12.3309	2056.44	344.398	0	-183.64	1292.61	525.753	14238.5	-280.342	0	0	0	0	0	0	0	0	0	0	0
					Upper	Perinatal mortality: Planned C-section (IVF)	26.8571	26.6309	0	379.998	66.3781	49.7562	443.049	367.667	2083.3	371.029	0	196.358	1319.47	552.384	14238.5	99.656	0	0	0	0	39.521	23.1253	443.049	-12.3309	2056.44	344.398	0	-183.64	1292.61	525.753	14238.5	-280.342	0	0	0	0	0	0	0	0	0	0	0
					Lower	Perinatal mortality: Planned C-section (LLP)	26.8571	26.6309	0	379.998	66.3781	49.7562	443.049	367.667	2083.3	371.029	0	196.358	1319.47	552.384	14238.5	99.656	0	0	0	0	39.521	23.1253	443.049	-12.3309	2056.44	344.398	0	-183.64	1292.61	525.753	14238.5	-280.342	0	0	0	0	0	0	0	0	0	0	0
					Upper	Perinatal mortality: Planned C-section (LLP)	26.8571	26.6309	0	379.998	66.3781	49.7562	443.049	367.667	2083.3	371.029	0	196.358	1319.47	552.384	14238.5	99.656	0	0	0	0	39.521	23.1253	443.049	-12.3309	2056.44	344.398	0	-183.64	1292.61	525.753	14238.5	-280.342	0	0	0	0	0	0	0	0	0	0	0
					Lower	Perinatal mortality: Planned C-section (VCI)	26.8571	26.6309	0	379.998	66.3781	49.7562	443.049	367.667	2083.3	371.029	0	196.358	1319.47	552.384	14238.5	99.656	0	0	0	0	39.521	23.1253	443.049	-12.3309	2056.44	344.398	0	-183.64	1292.61	525.753	14238.5	-280.342	0	0	0	0	0	0	0	0	0	0	0
					Upper	Perinatal mortality: Planned C-section (VCI)	26.8571	26.6309	0	379.998	66.3781	49.7562	443.049	367.667	2083.3	371.029	0	196.358	1319.47	552.384	14238.5	99.656	0	0	0	0	39.521	23.1253	443.049	-12.3309	2056.44	344.398	0	-183.64	1292.61	525.753	14238.5	-280.342	0	0	0	0	0	0	0	0	0	0	0
					Lower	Perinatal mortality: Emergency C-section (general)	26.8571	26.6309	0	379.998	66.3781	49.7562	443.049	367.667	2083.3	371.029	0	196.358	1319.47	552.384	14238.5	99.656	0	0	0	0	39.521	23.1253	443.049	-12.3309	2056.44	344.398	0	-183.64	1292.61	525.753	14238.5	-280.342	0	0	0	0	0	0	0	0	0	0	0
					Upper	Perinatal mortality: Emergency C-section (general)	26.8571	26.6309	0	379.998	66.3781	49.7562	443.049	367.667	2083.3	371.029	0	196.358	1319.47	552.384	14238.5	99.656	0	0	0	0	39.521	23.1253	443.049	-12.3309	2056.44	344.398	0	-183.64	1292.61	525.753	14238.5	-280.342	0	0	0	0	0	0	0	0	0	0	0
					Lower	Perinatal mortality: Emergency C-section (IVF)	26.8571	26.6309	0	379.998	66.3781	49.7562	443.049	367.667	2083.3	371.029	0	196.358	1319.47	552.384	14238.5	99.656	0	0	0	0	39.521	23.1253	443.049	-12.3309	2056.44	344.398	0	-183.64	1292.61	525.753	14238.5	-280.342	0	0	0	0	0	0	0	0	0	0	0
					Upper	Perinatal mortality: Emergency C-section (IVF)	26.8571	26.6309	0	379.998	66.3781	49.7562	443.049	367.667	2083.3	371.029	0	196.358	1319.47	552.384	14238.5	99.656	0	0	0	0	39.521	23.1253	443.049	-12.3309	2056.44	344.398	0	-183.64	1292.61	525.753	14238.5	-280.342	0	0	0	0	0	0	0	0	0	0	0
					Lower	Perinatal mortality: Emergency C-section (LLP)	26.8571	26.6309	0	379.998	66.3781	49.7562	443.049	367.667	2083.3	371.029	0	196.358	1319.47	552.384	14238.5	99.656	0	0	0	0	39.521	23.1253	443.049	-12.3309	2056.44	344.398	0	-183.64	1292.61	525.753	14238.5	-280.342	0	0	0	0	0	0	0	0	0	0	0
					Upper	Perinatal mortality: Emergency C-section (LLP)	26.8571	26.6309	0	379.998	66.3781	49.7562	443.049	367.667	2083.3	371.029	0	196.358	1319.47	552.384	14238.5	99.656	0	0	0	0	39.521	23.1253	443.049	-12.3309	2056.44	344.398	0	-183.64	1292.61	525.753	14238.5	-280.342	0	0	0	0	0	0	0	0	0	0	0
					Lower	Perinatal mortality: Emergency C-section (VCI)	26.8571	26.6309	0	379.998	66.3781	49.7562	443.049	367.667	2083.3	371.029	0	196.358	1319.47	552.384	14238.5	99.656	0	0	0	0	39.521	23.1253	443.049	-12.3309	2056.44	344.398	0	-183.64	1292.61	525.753	14238.5	-280.342	0	0	0	0	0	0	0	0	0	0	0
					Upper	Perinatal mortality: Emergency C-section (VCI)	26.8571	26.6309	0	379.998	66.3781	49.7562	443.049	367.667	2083.3	371.029	0	196.358	1319.47	552.384	14238.5	99.656	0	0	0	0	39.521	23.1253	443.049	-12.3309	2056.44	344.398	0	-183.64	1292.61	525.753	14238.5	-280.342	0	0	0	0	0	0	0	0	0	0	0
					Lower	Perinatal mortality: Vaginal delivery (general)	26.8571	26.6309	0	379.998	66.3781	49.7562	443.049	367.667	2083.3	371.029	0	196.358	1319.47	552.384	14238.5	99.656	0	0	0	0	39.521	23.1253	443.049	-12.3309	2056.44	344.398	0	-183.64	1292.61	525.753	14238.5	-280.342	0	0	0	0	0	0	0	0	0	0	0
					Upper	Perinatal mortality: Vaginal delivery (general)	26.8571	26.6309	0	379.998	66.3781	49.7562	443.049	367.667	2083.3	371.029	0	196.358	1319.47	552.384	14238.5	99.656	0	0	0	0	39.521	23.1253	443.049	-12.3309	2056.44	344.398	0	-183.64	1292.61	525.753	14238.5	-280.342	0	0	0	0	0	0	0	0	0	0	0
					Lower	Perinatal mortality: Vaginal delivery (IVF)	26.8571	26.6309	0	379.998	66.3781	49.7562	443.049	367.667	2083.3	371.029	0	196.358	1319.47	552.384	14238.5	99.656	0	0	0	0	39.521	23.1253	443.049	-12.3309	2056.44	344.398	0	-183.64	1292.61	525.753	14238.5	-280.342	0	0	0	0	0	0	0	0	0	0	0
					Upper	Perinatal mortality: Vaginal delivery (IVF)	26.8571	26.6309	0	379.998	66.3781	49.7562	443.049	367.667	2083.3	371.029	0	196.358	1319.47	552.384	14238.5	99.656	0	0	0	0	39.521	23.1253	443.049	-12.3309	2056.44	344.398	0	-183.64	1292.61	525.753	14238.5	-280.342	0	0	0	0	0	0	0	0	0	0	0
					Lower	Perinatal mortality: Vaginal delivery (LLP)	26.8571	26.6309	0	379.998	66.3781	49.7562	443.049	367.667	2083.3	371.029	0	196.358	1319.47	552.384	14238.5	99.656	0	0	0	0	39.521	23.1253	443.049	-12.3309	2056.44	344.398	0	-183.64	1292.61	525.753	14238.5	-280.342	0	0	0	0	0	0	0	0	0	0	0
					Upper	Perinatal mortality: Vaginal delivery (LLP)	26.8571	26.6309	0	379.998	66.3781	49.7562	443.049	367.667	2083.3	371.029	0	196.358	1319.47	552.384	14238.5	99.656	0	0	0	0	39.521	23.1253	443.049	-12.3309	2056.44	344.398	0	-183.64	1292.61	525.753	14238.5	-280.342	0	0	0	0	0	0	0	0	0	0	0
					Lower	Perinatal mortality: Vaginal delivery (VCI)	26.8571	26.6309	0	379.998	66.3781	49.7562	443.049	367.667	2083.3	371.029	0	196.358	1319.47	552.384	14238.5	99.656	0	0	0	0	39.521	23.1253	443.049	-12.3309	2056.44	344.398	0	-183.64	1292.61	525.753	14238.5	-280.342	0	0	0	0	0	0	0	0	0	0	0
					Upper	Perinatal mortality: Vaginal delivery (VCI)	26.8571	26.6309	0	379.998	66.3781	49.7562	443.049	367.667	2083.3	371.029	0	196.358	1319.47	552.384	14238.5	99.656	0	0	0	0	39.521	23.1253	443.049	-12.3309	2056.44	344.398	0	-183.64	1292.61	525.753	14238.5	-280.342	0	0	0	0	0	0	0	0	0	0	0
[truncated: 21 more columns]

[truncated: 4 more sheets: Sensitivity Analysis - DSA II, Sensitivity Analysis - PSA, Sensitivity Analysis Filter, Static]
